# Supplementary material for: Older Physical Education Teachers’ Wellbeing at Work and Its Challenges
Source: Int J Environ Res Public Health. 2022 Oct 31;19(21):14250. doi: 10.3390/ijerph192114250 (PMC9658279; doi:10.3390/ijerph192114250)
Supplement: Supplementary file 1 [file ijerph-19-14250-s001.zip]

Archive with 1 entries (1 files):
- ijerph-1990122-supplementary.pdf
